# Supplementary material for: Genomic and Metabolomic Analysis of the Endophytic Fungus Fusarium sp. VM-40 Isolated from the Medicinal Plant Vinca minor
Source: J Fungi (Basel). 2023 Jun 27;9(7):704. doi: 10.3390/jof9070704 (PMC10381429; doi:10.3390/jof9070704)
Supplement: Supplementary file 1 [file jof-09-00704-s001.zip]

Archive with 4 entries (4 files):
- Dataset S1.xlsx
- Dataset S2.xlsx
- Dataset S3.cys
- Supplementary file.pdf
