# Supplementary material for: Genomic and Metabolomic Analysis of the Endophytic Fungus Fusarium sp. VM-40 Isolated from the Medicinal Plant Vinca minor
Source: J Fungi (Basel). 2023 Jun 27;9(7):704. doi: 10.3390/jof9070704 (PMC10381429; doi:10.3390/jof9070704)
Supplement: Supplementary file 1 [file jof-09-00704-s001.zip › Dataset S1.xlsx]

## Sheet: ITS
Description	Scientific Name	Max Score	Total Score	Query Cover	E value	Per. ident	Acc. Len	Accession
Fusarium oxysporum isolate H3 small subunit ribosomal RNA gene, partial sequence; internal transcribed spacer 1, 5.8S ribosomal RNA gene, and internal transcribed spacer 2, complete sequence; and large subunit ribosomal RNA gene, partial sequence	Fusarium oxysporum	953	953	1	0	100	581	MT482502.1
Fusarium tricinctum isolate 96 small subunit ribosomal RNA gene, partial sequence; internal transcribed spacer 1, 5.8S ribosomal RNA gene, and internal transcribed spacer 2, complete sequence; and large subunit ribosomal RNA gene, partial sequence	Fusarium tricinctum	953	953	1	0	100	617	MN534839.1
Fusarium sp. strain DNA94 small subunit ribosomal RNA gene, partial sequence; internal transcribed spacer 1, 5.8S ribosomal RNA gene, and internal transcribed spacer 2, complete sequence; and large subunit ribosomal RNA gene, partial sequence	Fusarium sp.	953	953	1	0	100	569	MF327377.1
Fusarium avenaceum isolate Wolf Point7-MT small subunit ribosomal RNA gene, partial sequence; internal transcribed spacer 1, 5.8S ribosomal RNA gene, and internal transcribed spacer 2, complete sequence; and large subunit ribosomal RNA gene, partial sequence	Fusarium avenaceum	953	953	1	0	100	578	MK729617.1
Fusarium cf. solani strain NW-FVA3080 small subunit ribosomal RNA gene, partial sequence; internal transcribed spacer 1 and 5.8S ribosomal RNA gene, complete sequence; and internal transcribed spacer 2, partial sequence	Fusarium cf. solani	953	953	1	0	100	537	MK066900.1
Fusarium avenaceum strain MLT15 small subunit ribosomal RNA gene, partial sequence; internal transcribed spacer 1, 5.8S ribosomal RNA gene, and internal transcribed spacer 2, complete sequence; and large subunit ribosomal RNA gene, partial sequence	Fusarium avenaceum	953	953	1	0	100	622	MH299957.1
Fusarium redolens strain MLT5 small subunit ribosomal RNA gene, partial sequence; internal transcribed spacer 1, 5.8S ribosomal RNA gene, and internal transcribed spacer 2, complete sequence; and large subunit ribosomal RNA gene, partial sequence	Fusarium redolens	953	953	1	0	100	571	MH299949.1
Fusarium tricinctum isolate m20 small subunit ribosomal RNA gene, partial sequence; internal transcribed spacer 1, 5.8S ribosomal RNA gene, and internal transcribed spacer 2, complete sequence; and large subunit ribosomal RNA gene, partial sequence	Fusarium tricinctum	953	953	1	0	100	803	MH931273.1
Fusarium sp. strain P4LC2 small subunit ribosomal RNA gene, partial sequence; internal transcribed spacer 1, 5.8S ribosomal RNA gene, and internal transcribed spacer 2, complete sequence; and large subunit ribosomal RNA gene, partial sequence	Fusarium sp.	953	953	1	0	100	579	MH844079.1
Fusarium acuminatum strain KL44 small subunit ribosomal RNA gene, partial sequence; internal transcribed spacer 1 and 5.8S ribosomal RNA gene, complete sequence; and internal transcribed spacer 2, partial sequence	Fusarium acuminatum	953	953	1	0	100	578	MF281342.2
Fusarium sp. P15 genes for 18S rRNA, ITS1, 5.8S rRNA, ITS2, 28S rRNA, partial and complete sequence	Fusarium sp. P15	953	953	1	0	100	573	LC171688.1
Fusarium lateritium gene for ITS1, 5.8S rRNA, ITS2 and 28S rRNA, partial and complete sequence, isolate: FC-3845	Fusarium lateritium	953	953	1	0	100	579	LC206634.1
Fusarium lateritium gene for ITS1, 5.8S rRNA, ITS2 and 28S rRNA, partial and complete sequence, isolate: FC-3841	Fusarium lateritium	953	953	1	0	100	580	LC206630.1
Fusarium lateritium gene for ITS1, 5.8S rRNA, ITS2 and 28S rRNA, partial and complete sequence, isolate: FC-3661	Fusarium lateritium	953	953	1	0	100	574	LC206594.1
Fusarium lateritium gene for ITS1, 5.8S rRNA, ITS2 and 28S rRNA, partial and complete sequence, isolate: FC-3642	Fusarium lateritium	953	953	1	0	100	573	LC206576.1
Fusarium avenaceum isolate Fus2/17-012/1 18S ribosomal RNA gene, partial sequence; internal transcribed spacer 1, 5.8S ribosomal RNA gene, and internal transcribed spacer 2, complete sequence; and 28S ribosomal RNA gene, partial sequence	Fusarium avenaceum	953	953	1	0	100	600	MF509747.1
Ophiocordyceps sinensis clone 2015GM1-3-2013 18S ribosomal RNA gene, partial sequence; internal transcribed spacer 1, 5.8S ribosomal RNA gene, and internal transcribed spacer 2, complete sequence; and 28S ribosomal RNA gene, partial sequence	Ophiocordyceps sinensis	953	953	1	0	100	585	KX237742.1
Fusarium avenaceum isolate 312J14 18S ribosomal RNA gene, partial sequence; internal transcribed spacer 1, 5.8S ribosomal RNA gene, and internal transcribed spacer 2, complete sequence; and 28S ribosomal RNA gene, partial sequence	Fusarium avenaceum	953	953	1	0	100	554	KU516466.1
Fusarium avenaceum strain SH11KPN internal transcribed spacer 1, partial sequence; 5.8S ribosomal RNA gene, complete sequence; and internal transcribed spacer 2, partial sequence	Fusarium avenaceum	953	953	1	0	100	599	KT963799.1
Uncultured Fusarium genomic DNA containing 18S rRNA gene, ITS1, 5.8S rRNA gene, ITS2 and 28S rRNA gene, clone 10D50C73 (MOTU57)	uncultured Fusarium	953	953	1	0	100	819	HG936695.1
Uncultured Fusarium genomic DNA containing 18S rRNA gene, ITS1, 5.8S rRNA gene, ITS2 and 28S rRNA gene, clone 10D10C53 (MOTU57)	uncultured Fusarium	953	953	1	0	100	819	HG936693.1
Uncultured Fusarium genomic DNA containing 18S rRNA gene, ITS1, 5.8S rRNA gene, ITS2 and 28S rRNA gene, clone 09S50C46 (MOTU57)	uncultured Fusarium	953	953	1	0	100	819	HG936692.1
Fusarium sp. GW_OTU09 18S ribosomal RNA gene, partial sequence; internal transcribed spacer 1 and 5.8S ribosomal RNA gene, complete sequence; and internal transcribed spacer 2, partial sequence	Fusarium sp. GW_OTU09	953	953	1	0	100	536	KP714538.1
Fusarium sp. isolate P1666 18S ribosomal RNA gene, partial sequence; internal transcribed spacer 1, 5.8S ribosomal RNA gene, and internal transcribed spacer 2, complete sequence; and 28S ribosomal RNA gene, partial sequence	Fusarium sp.	953	953	1	0	100	576	KT268939.1
Fusarium sp. isolate P1635 18S ribosomal RNA gene, partial sequence; internal transcribed spacer 1, 5.8S ribosomal RNA gene, and internal transcribed spacer 2, complete sequence; and 28S ribosomal RNA gene, partial sequence	Fusarium sp.	953	953	1	0	100	569	KT268908.1
Fusarium sp. isolate P1473 18S ribosomal RNA gene, partial sequence; internal transcribed spacer 1, 5.8S ribosomal RNA gene, and internal transcribed spacer 2, complete sequence; and 28S ribosomal RNA gene, partial sequence	Fusarium sp.	953	953	1	0	100	593	KT268767.1
Fusarium sp. isolate P1087 18S ribosomal RNA gene, partial sequence; internal transcribed spacer 1, 5.8S ribosomal RNA gene, and internal transcribed spacer 2, complete sequence; and 28S ribosomal RNA gene, partial sequence	Fusarium sp.	953	953	1	0	100	569	KT268406.1
Fusarium sp. strain PG-145.1-G(44)JM small subunit ribosomal RNA gene, partial sequence; internal transcribed spacer 1, 5.8S ribosomal RNA gene, and internal transcribed spacer 2, complete sequence; and large subunit ribosomal RNA gene, partial sequence	Fusarium sp.	953	953	1	0	100	581	OM345232.1
Fusarium acuminatum strain ColD Pav_24 small subunit ribosomal RNA gene, partial sequence; internal transcribed spacer 1, 5.8S ribosomal RNA gene, and internal transcribed spacer 2, complete sequence; and large subunit ribosomal RNA gene, partial sequence	Fusarium acuminatum	953	953	1	0	100	840	OQ248229.1
Fusarium sp. isolate 3 18S ribosomal RNA gene, partial sequence; internal transcribed spacer 1, 5.8S ribosomal RNA gene, and internal transcribed spacer 2, complete sequence; and 28S ribosomal RNA gene, partial sequence	Fusarium sp.	953	953	1	0	100	576	KJ702045.1
Fusarium avenaceum isolate 12 small subunit ribosomal RNA gene, partial sequence; internal transcribed spacer 1, 5.8S ribosomal RNA gene, and internal transcribed spacer 2, complete sequence; and large subunit ribosomal RNA gene, partial sequence	Fusarium avenaceum	953	953	1	0	100	603	OK661046.1
Fusarium paeoniae strain 206H small subunit ribosomal RNA gene, partial sequence; internal transcribed spacer 1, 5.8S ribosomal RNA gene, and internal transcribed spacer 2, complete sequence; and large subunit ribosomal RNA gene, partial sequence	Fusarium paeoniae	953	953	1	0	100	599	OP699815.1
Fusarium paeoniae strain 144H small subunit ribosomal RNA gene, partial sequence; internal transcribed spacer 1, 5.8S ribosomal RNA gene, and internal transcribed spacer 2, complete sequence; and large subunit ribosomal RNA gene, partial sequence	Fusarium paeoniae	953	953	1	0	100	599	OP699813.1
Fusarium paeoniae strain 132H small subunit ribosomal RNA gene, partial sequence; internal transcribed spacer 1, 5.8S ribosomal RNA gene, and internal transcribed spacer 2, complete sequence; and large subunit ribosomal RNA gene, partial sequence	Fusarium paeoniae	953	953	1	0	100	599	OP699812.1
Fusarium paeoniae strain 77H small subunit ribosomal RNA gene, partial sequence; internal transcribed spacer 1, 5.8S ribosomal RNA gene, and internal transcribed spacer 2, complete sequence; and large subunit ribosomal RNA gene, partial sequence	Fusarium paeoniae	953	953	1	0	100	599	OP699811.1
Fusarium paeoniae strain 66H small subunit ribosomal RNA gene, partial sequence; internal transcribed spacer 1, 5.8S ribosomal RNA gene, and internal transcribed spacer 2, complete sequence; and large subunit ribosomal RNA gene, partial sequence	Fusarium paeoniae	953	953	1	0	100	599	OP699810.1
Fusarium paeoniae strain 34H small subunit ribosomal RNA gene, partial sequence; internal transcribed spacer 1, 5.8S ribosomal RNA gene, and internal transcribed spacer 2, complete sequence; and large subunit ribosomal RNA gene, partial sequence	Fusarium paeoniae	953	953	1	0	100	599	OP699808.1
Fusarium sp. isolate YPBL033leafCrep_2020 small subunit ribosomal RNA gene, partial sequence; internal transcribed spacer 1, 5.8S ribosomal RNA gene, and internal transcribed spacer 2, complete sequence; and large subunit ribosomal RNA gene, partial sequence	Fusarium sp.	953	953	1	0	100	594	ON599284.1
Fusarium sp. isolate SCABL02DWPNTA(16A)_2016 small subunit ribosomal RNA gene, partial sequence; internal transcribed spacer 1, 5.8S ribosomal RNA gene, and internal transcribed spacer 2, complete sequence; and large subunit ribosomal RNA gene, partial sequence	Fusarium sp.	953	953	1	0	100	554	ON599213.1
Fusarium sp. isolate GibBF44leafB_2020 small subunit ribosomal RNA gene, partial sequence; internal transcribed spacer 1, 5.8S ribosomal RNA gene, and internal transcribed spacer 2, complete sequence; and large subunit ribosomal RNA gene, partial sequence	Fusarium sp.	953	953	1	0	100	574	ON599202.1
Fusarium sp. isolate BLYP211_2018 small subunit ribosomal RNA gene, partial sequence; internal transcribed spacer 1, 5.8S ribosomal RNA gene, and internal transcribed spacer 2, complete sequence; and large subunit ribosomal RNA gene, partial sequence	Fusarium sp.	953	953	1	0	100	575	ON599127.1
Fusarium sp. isolate BLYP102A_2017 small subunit ribosomal RNA gene, partial sequence; internal transcribed spacer 1, 5.8S ribosomal RNA gene, and internal transcribed spacer 2, complete sequence; and large subunit ribosomal RNA gene, partial sequence	Fusarium sp.	953	953	1	0	100	553	ON599105.1
Fusarium sp. isolate BLSHC113_2017 small subunit ribosomal RNA gene, partial sequence; internal transcribed spacer 1, 5.8S ribosomal RNA gene, and internal transcribed spacer 2, complete sequence; and large subunit ribosomal RNA gene, partial sequence	Fusarium sp.	953	953	1	0	100	560	ON599096.1
Fusarium sp. isolate BLSCF106_dup_2017 small subunit ribosomal RNA gene, partial sequence; internal transcribed spacer 1, 5.8S ribosomal RNA gene, and internal transcribed spacer 2, complete sequence; and large subunit ribosomal RNA gene, partial sequence	Fusarium sp.	953	953	1	0	100	557	ON599093.1
Fusarium sp. isolate BLSC197B_2018 small subunit ribosomal RNA gene, partial sequence; internal transcribed spacer 1, 5.8S ribosomal RNA gene, and internal transcribed spacer 2, complete sequence; and large subunit ribosomal RNA gene, partial sequence	Fusarium sp.	953	953	1	0	100	573	ON599083.1
Fusarium sp. isolate BFGIB187_2018 small subunit ribosomal RNA gene, partial sequence; internal transcribed spacer 1, 5.8S ribosomal RNA gene, and internal transcribed spacer 2, complete sequence; and large subunit ribosomal RNA gene, partial sequence	Fusarium sp.	953	953	1	0	100	574	ON599037.1
Fusarium sp. isolate M43C small subunit ribosomal RNA gene, partial sequence; internal transcribed spacer 1, 5.8S ribosomal RNA gene, and internal transcribed spacer 2, complete sequence; and large subunit ribosomal RNA gene, partial sequence	Fusarium sp.	953	953	1	0	100	583	OM964693.1
Fusarium sp. isolate M35E small subunit ribosomal RNA gene, partial sequence; internal transcribed spacer 1, 5.8S ribosomal RNA gene, and internal transcribed spacer 2, complete sequence; and large subunit ribosomal RNA gene, partial sequence	Fusarium sp.	953	953	1	0	100	579	OM964688.1
Fusarium avenaceum isolate M29T small subunit ribosomal RNA gene, partial sequence; internal transcribed spacer 1 and 5.8S ribosomal RNA gene, complete sequence; and internal transcribed spacer 2, partial sequence	Fusarium avenaceum	953	953	1	0	100	548	OM964683.1
Fusarium tricinctum isolate X1 small subunit ribosomal RNA gene, partial sequence; internal transcribed spacer 1, 5.8S ribosomal RNA gene, and internal transcribed spacer 2, complete sequence; and large subunit ribosomal RNA gene, partial sequence	Fusarium tricinctum	953	953	1	0	100	710	OM074010.1
Fungal sp. C38 AR-2014 18S ribosomal RNA gene, partial sequence; internal transcribed spacer 1, 5.8S ribosomal RNA gene, and internal transcribed spacer 2, complete sequence; and 28S ribosomal RNA gene, partial sequence	fungal sp. C38 AR-2014	953	953	1	0	100	714	KF527822.1
Fusarium avenaceum isolate HHC-Fa-7 small subunit ribosomal RNA gene, partial sequence; internal transcribed spacer 1, 5.8S ribosomal RNA gene, and internal transcribed spacer 2, complete sequence; and large subunit ribosomal RNA gene, partial sequence	Fusarium avenaceum	953	953	1	0	100	585	OK236563.1
Fusarium avenaceum isolate HHC-Fa-8 small subunit ribosomal RNA gene, partial sequence; internal transcribed spacer 1, 5.8S ribosomal RNA gene, and internal transcribed spacer 2, complete sequence; and large subunit ribosomal RNA gene, partial sequence	Fusarium avenaceum	953	953	1	0	100	585	OK236551.1
Fusarium avenaceum isolate HHC-Fa-6 small subunit ribosomal RNA gene, partial sequence; internal transcribed spacer 1, 5.8S ribosomal RNA gene, and internal transcribed spacer 2, complete sequence; and large subunit ribosomal RNA gene, partial sequence	Fusarium avenaceum	953	953	1	0	100	585	OK178297.1
Uncultured Fusarium clone R1_12 18S ribosomal RNA gene, partial sequence; internal transcribed spacer 1, 5.8S ribosomal RNA gene, and internal transcribed spacer 2, complete sequence; and 28S ribosomal RNA gene, partial sequence	uncultured Fusarium	953	953	1	0	100	599	KC753424.1
Fusarium sp. strain UNIJAG.PL.195 small subunit ribosomal RNA gene, partial sequence; internal transcribed spacer 1 and 5.8S ribosomal RNA gene, complete sequence; and internal transcribed spacer 2, partial sequence	Fusarium sp.	953	953	1	0	100	540	MT357203.1
Fusarium avenaceum strain Fk15 small subunit ribosomal RNA gene, partial sequence; internal transcribed spacer 1, 5.8S ribosomal RNA gene, and internal transcribed spacer 2, complete sequence; and large subunit ribosomal RNA gene, partial sequence	Fusarium avenaceum	953	953	1	0	100	537	KC464345.1
Uncultured Fusarium clone D1787ITS small subunit ribosomal RNA gene, partial sequence; internal transcribed spacer 1, 5.8S ribosomal RNA gene, and internal transcribed spacer 2, complete sequence; and large subunit ribosomal RNA gene, partial sequence	uncultured Fusarium	953	953	1	0	100	598	MK407559.1
Uncultured Fusarium clone D1785ITS small subunit ribosomal RNA gene, partial sequence; internal transcribed spacer 1, 5.8S ribosomal RNA gene, and internal transcribed spacer 2, complete sequence; and large subunit ribosomal RNA gene, partial sequence	uncultured Fusarium	953	953	1	0	100	598	MK407557.1
Uncultured Fusarium clone D1644ITS small subunit ribosomal RNA gene, partial sequence; internal transcribed spacer 1, 5.8S ribosomal RNA gene, and internal transcribed spacer 2, complete sequence; and large subunit ribosomal RNA gene, partial sequence	uncultured Fusarium	953	953	1	0	100	601	MK407416.1
Uncultured Fusarium clone D1643ITS small subunit ribosomal RNA gene, partial sequence; internal transcribed spacer 1, 5.8S ribosomal RNA gene, and internal transcribed spacer 2, complete sequence; and large subunit ribosomal RNA gene, partial sequence	uncultured Fusarium	953	953	1	0	100	601	MK407415.1
Uncultured Fusarium clone D1640ITS small subunit ribosomal RNA gene, partial sequence; internal transcribed spacer 1, 5.8S ribosomal RNA gene, and internal transcribed spacer 2, complete sequence; and large subunit ribosomal RNA gene, partial sequence	uncultured Fusarium	953	953	1	0	100	601	MK407412.1
Uncultured Fusarium clone D1636ITS small subunit ribosomal RNA gene, partial sequence; internal transcribed spacer 1, 5.8S ribosomal RNA gene, and internal transcribed spacer 2, complete sequence; and large subunit ribosomal RNA gene, partial sequence	uncultured Fusarium	953	953	1	0	100	601	MK407408.1
Uncultured Fusarium clone D1627ITS small subunit ribosomal RNA gene, partial sequence; internal transcribed spacer 1, 5.8S ribosomal RNA gene, and internal transcribed spacer 2, complete sequence; and large subunit ribosomal RNA gene, partial sequence	uncultured Fusarium	953	953	1	0	100	601	MK407399.1
Uncultured Fusarium clone D1623ITS small subunit ribosomal RNA gene, partial sequence; internal transcribed spacer 1, 5.8S ribosomal RNA gene, and internal transcribed spacer 2, complete sequence; and large subunit ribosomal RNA gene, partial sequence	uncultured Fusarium	953	953	1	0	100	601	MK407395.1
Uncultured Fusarium clone D1593ITS small subunit ribosomal RNA gene, partial sequence; internal transcribed spacer 1, 5.8S ribosomal RNA gene, and internal transcribed spacer 2, complete sequence; and large subunit ribosomal RNA gene, partial sequence	uncultured Fusarium	953	953	1	0	100	601	MK407365.1
Uncultured Fusarium clone D1589ITS small subunit ribosomal RNA gene, partial sequence; internal transcribed spacer 1, 5.8S ribosomal RNA gene, and internal transcribed spacer 2, complete sequence; and large subunit ribosomal RNA gene, partial sequence	uncultured Fusarium	953	953	1	0	100	601	MK407361.1
Uncultured Fusarium clone D1586ITS small subunit ribosomal RNA gene, partial sequence; internal transcribed spacer 1, 5.8S ribosomal RNA gene, and internal transcribed spacer 2, complete sequence; and large subunit ribosomal RNA gene, partial sequence	uncultured Fusarium	953	953	1	0	100	601	MK407358.1
Uncultured Fusarium clone D1585ITS small subunit ribosomal RNA gene, partial sequence; internal transcribed spacer 1, 5.8S ribosomal RNA gene, and internal transcribed spacer 2, complete sequence; and large subunit ribosomal RNA gene, partial sequence	uncultured Fusarium	953	953	1	0	100	601	MK407357.1
Uncultured Fusarium clone D1584ITS small subunit ribosomal RNA gene, partial sequence; internal transcribed spacer 1, 5.8S ribosomal RNA gene, and internal transcribed spacer 2, complete sequence; and large subunit ribosomal RNA gene, partial sequence	uncultured Fusarium	953	953	1	0	100	601	MK407356.1
Uncultured Fusarium clone D1583ITS small subunit ribosomal RNA gene, partial sequence; internal transcribed spacer 1, 5.8S ribosomal RNA gene, and internal transcribed spacer 2, complete sequence; and large subunit ribosomal RNA gene, partial sequence	uncultured Fusarium	953	953	1	0	100	601	MK407355.1
Uncultured Fusarium clone D1579ITS small subunit ribosomal RNA gene, partial sequence; internal transcribed spacer 1, 5.8S ribosomal RNA gene, and internal transcribed spacer 2, complete sequence; and large subunit ribosomal RNA gene, partial sequence	uncultured Fusarium	953	953	1	0	100	587	MK407351.1
Uncultured Fusarium clone D1578ITS small subunit ribosomal RNA gene, partial sequence; internal transcribed spacer 1, 5.8S ribosomal RNA gene, and internal transcribed spacer 2, complete sequence; and large subunit ribosomal RNA gene, partial sequence	uncultured Fusarium	953	953	1	0	100	587	MK407350.1
Uncultured Fusarium clone D1576ITS small subunit ribosomal RNA gene, partial sequence; internal transcribed spacer 1, 5.8S ribosomal RNA gene, and internal transcribed spacer 2, complete sequence; and large subunit ribosomal RNA gene, partial sequence	uncultured Fusarium	953	953	1	0	100	587	MK407348.1
Uncultured Fusarium clone D1575ITS small subunit ribosomal RNA gene, partial sequence; internal transcribed spacer 1, 5.8S ribosomal RNA gene, and internal transcribed spacer 2, complete sequence; and large subunit ribosomal RNA gene, partial sequence	uncultured Fusarium	953	953	1	0	100	587	MK407347.1
Uncultured Fusarium clone D1574ITS small subunit ribosomal RNA gene, partial sequence; internal transcribed spacer 1, 5.8S ribosomal RNA gene, and internal transcribed spacer 2, complete sequence; and large subunit ribosomal RNA gene, partial sequence	uncultured Fusarium	953	953	1	0	100	587	MK407346.1
Uncultured Fusarium clone D1573ITS small subunit ribosomal RNA gene, partial sequence; internal transcribed spacer 1, 5.8S ribosomal RNA gene, and internal transcribed spacer 2, complete sequence; and large subunit ribosomal RNA gene, partial sequence	uncultured Fusarium	953	953	1	0	100	587	MK407345.1
Uncultured Fusarium clone D1572ITS small subunit ribosomal RNA gene, partial sequence; internal transcribed spacer 1, 5.8S ribosomal RNA gene, and internal transcribed spacer 2, complete sequence; and large subunit ribosomal RNA gene, partial sequence	uncultured Fusarium	953	953	1	0	100	587	MK407344.1
Uncultured Fusarium clone D1571ITS small subunit ribosomal RNA gene, partial sequence; internal transcribed spacer 1, 5.8S ribosomal RNA gene, and internal transcribed spacer 2, complete sequence; and large subunit ribosomal RNA gene, partial sequence	uncultured Fusarium	953	953	1	0	100	585	MK407343.1
Uncultured Fusarium clone D1570ITS small subunit ribosomal RNA gene, partial sequence; internal transcribed spacer 1, 5.8S ribosomal RNA gene, and internal transcribed spacer 2, complete sequence; and large subunit ribosomal RNA gene, partial sequence	uncultured Fusarium	953	953	1	0	100	587	MK407342.1
Uncultured Fusarium clone D1568ITS small subunit ribosomal RNA gene, partial sequence; internal transcribed spacer 1, 5.8S ribosomal RNA gene, and internal transcribed spacer 2, complete sequence; and large subunit ribosomal RNA gene, partial sequence	uncultured Fusarium	953	953	1	0	100	587	MK407340.1
Uncultured Fusarium clone D1567ITS small subunit ribosomal RNA gene, partial sequence; internal transcribed spacer 1, 5.8S ribosomal RNA gene, and internal transcribed spacer 2, complete sequence; and large subunit ribosomal RNA gene, partial sequence	uncultured Fusarium	953	953	1	0	100	587	MK407339.1
Uncultured Fusarium clone D1566ITS small subunit ribosomal RNA gene, partial sequence; internal transcribed spacer 1, 5.8S ribosomal RNA gene, and internal transcribed spacer 2, complete sequence; and large subunit ribosomal RNA gene, partial sequence	uncultured Fusarium	953	953	1	0	100	587	MK407338.1
Uncultured Fusarium clone D1565ITS small subunit ribosomal RNA gene, partial sequence; internal transcribed spacer 1, 5.8S ribosomal RNA gene, and internal transcribed spacer 2, complete sequence; and large subunit ribosomal RNA gene, partial sequence	uncultured Fusarium	953	953	1	0	100	587	MK407337.1
Uncultured Fusarium clone D1563ITS small subunit ribosomal RNA gene, partial sequence; internal transcribed spacer 1, 5.8S ribosomal RNA gene, and internal transcribed spacer 2, complete sequence; and large subunit ribosomal RNA gene, partial sequence	uncultured Fusarium	953	953	1	0	100	587	MK407335.1
Uncultured Fusarium clone D1521ITS small subunit ribosomal RNA gene, partial sequence; internal transcribed spacer 1, 5.8S ribosomal RNA gene, and internal transcribed spacer 2, complete sequence; and large subunit ribosomal RNA gene, partial sequence	uncultured Fusarium	953	953	1	0	100	601	MK407293.1
Uncultured Fusarium clone D1447ITS small subunit ribosomal RNA gene, partial sequence; internal transcribed spacer 1, 5.8S ribosomal RNA gene, and internal transcribed spacer 2, complete sequence; and large subunit ribosomal RNA gene, partial sequence	uncultured Fusarium	953	953	1	0	100	598	MK407220.1
Uncultured Fusarium clone D1444ITS small subunit ribosomal RNA gene, partial sequence; internal transcribed spacer 1, 5.8S ribosomal RNA gene, and internal transcribed spacer 2, complete sequence; and large subunit ribosomal RNA gene, partial sequence	uncultured Fusarium	953	953	1	0	100	613	MK407217.1
Uncultured Fusarium clone D1442ITS small subunit ribosomal RNA gene, partial sequence; internal transcribed spacer 1, 5.8S ribosomal RNA gene, and internal transcribed spacer 2, complete sequence; and large subunit ribosomal RNA gene, partial sequence	uncultured Fusarium	953	953	1	0	100	598	MK407215.1
Uncultured Fusarium clone D1439ITS small subunit ribosomal RNA gene, partial sequence; internal transcribed spacer 1, 5.8S ribosomal RNA gene, and internal transcribed spacer 2, complete sequence; and large subunit ribosomal RNA gene, partial sequence	uncultured Fusarium	953	953	1	0	100	598	MK407212.1
Uncultured Fusarium clone D1438ITS small subunit ribosomal RNA gene, partial sequence; internal transcribed spacer 1, 5.8S ribosomal RNA gene, and internal transcribed spacer 2, complete sequence; and large subunit ribosomal RNA gene, partial sequence	uncultured Fusarium	953	953	1	0	100	598	MK407211.1
Uncultured Fusarium clone D1436ITS small subunit ribosomal RNA gene, partial sequence; internal transcribed spacer 1, 5.8S ribosomal RNA gene, and internal transcribed spacer 2, complete sequence; and large subunit ribosomal RNA gene, partial sequence	uncultured Fusarium	953	953	1	0	100	598	MK407209.1
Uncultured Fusarium clone D1432ITS small subunit ribosomal RNA gene, partial sequence; internal transcribed spacer 1, 5.8S ribosomal RNA gene, and internal transcribed spacer 2, complete sequence; and large subunit ribosomal RNA gene, partial sequence	uncultured Fusarium	953	953	1	0	100	601	MK407205.1
Uncultured Fusarium clone D1431ITS small subunit ribosomal RNA gene, partial sequence; internal transcribed spacer 1, 5.8S ribosomal RNA gene, and internal transcribed spacer 2, complete sequence; and large subunit ribosomal RNA gene, partial sequence	uncultured Fusarium	953	953	1	0	100	601	MK407204.1
Uncultured Fusarium clone D1430ITS small subunit ribosomal RNA gene, partial sequence; internal transcribed spacer 1, 5.8S ribosomal RNA gene, and internal transcribed spacer 2, complete sequence; and large subunit ribosomal RNA gene, partial sequence	uncultured Fusarium	953	953	1	0	100	601	MK407203.1
Uncultured Fusarium clone D1429ITS small subunit ribosomal RNA gene, partial sequence; internal transcribed spacer 1, 5.8S ribosomal RNA gene, and internal transcribed spacer 2, complete sequence; and large subunit ribosomal RNA gene, partial sequence	uncultured Fusarium	953	953	1	0	100	600	MK407202.1
Uncultured Fusarium clone D1427ITS small subunit ribosomal RNA gene, partial sequence; internal transcribed spacer 1, 5.8S ribosomal RNA gene, and internal transcribed spacer 2, complete sequence; and large subunit ribosomal RNA gene, partial sequence	uncultured Fusarium	953	953	1	0	100	601	MK407200.1
Uncultured Fusarium clone D1426ITS small subunit ribosomal RNA gene, partial sequence; internal transcribed spacer 1, 5.8S ribosomal RNA gene, and internal transcribed spacer 2, complete sequence; and large subunit ribosomal RNA gene, partial sequence	uncultured Fusarium	953	953	1	0	100	601	MK407199.1
Uncultured Fusarium clone D1425ITS small subunit ribosomal RNA gene, partial sequence; internal transcribed spacer 1, 5.8S ribosomal RNA gene, and internal transcribed spacer 2, complete sequence; and large subunit ribosomal RNA gene, partial sequence	uncultured Fusarium	953	953	1	0	100	601	MK407198.1
Fusarium avenaceum isolate ChSoK1 small subunit ribosomal RNA gene, partial sequence; internal transcribed spacer 1 and 5.8S ribosomal RNA gene, complete sequence; and internal transcribed spacer 2, partial sequence	Fusarium avenaceum	953	953	1	0	100	545	MT747191.1
