# Supplementary material for: Genomic and Metabolomic Analysis of the Endophytic Fungus Fusarium sp. VM-40 Isolated from the Medicinal Plant Vinca minor
Source: J Fungi (Basel). 2023 Jun 27;9(7):704. doi: 10.3390/jof9070704 (PMC10381429; doi:10.3390/jof9070704)
Supplement: Supplementary file 1 [file jof-09-00704-s001.zip › Dataset S2.xlsx]

## Sheet: Statistics_Overall
Number of species	22
Number of genes	326230
Number of genes in orthogroups	316098
Number of unassigned genes	10132
Percentage of genes in orthogroups	96.9
Percentage of unassigned genes	3.1
Number of orthogroups	20601
Number of species-specific orthogroups	445
Number of genes in species-specific orthogroups	1550
Percentage of genes in species-specific orthogroups	0.5
Mean orthogroup size	15.3
Median orthogroup size	17
G50 (assigned genes)	22
G50 (all genes)	22
O50 (assigned genes)	5765
O50 (all genes)	5995
Number of orthogroups with all species present	6309
Number of single-copy orthogroups	3613
Date	2023-03-21
Orthogroups file	Orthogroups.tsv
Unassigned genes file	Orthogroups_UnassignedGenes.tsv
Per-species statistics	Statistics_PerSpecies.tsv
Overall statistics	Statistics_Overall.tsv
Orthogroups shared between species	Orthogroups_SpeciesOverlaps.tsv
Average number of genes per-species in orthogroup	Number of orthogroups	Percentage of orthogroups	Number of genes	Percentage of genes
<1	12591	61.1	108649	34.4
'1	7666	37.2	185947	58.8
'2	267	1.3	13808	4.4
'3	46	0.2	3459	1.1
'4	16	0.1	1586	0.5
'5	6	0	738	0.2
'6	2	0	295	0.1
'7	2	0	322	0.1
'8	1	0	183	0.1
'9	1	0	204	0.1
'10	1	0	224	0.1
11-15	1	0	325	0.1
16-20	1	0	358	0.1
21-50	0	0	0	0
51-100	0	0	0	0
101-150	0	0	0	0
151-200	0	0	0	0
201-500	0	0	0	0
501-1000	0	0	0	0
'1001+	0	0	0	0
Number of species in orthogroup	Number of orthogroups
1	445
2	2370
3	1409
4	1151
5	1063
6	769
7	648
8	411
9	370
10	383
11	317
12	319
13	358
14	294
15	389
16	455
17	325
18	291
19	373
20	617
21	1535
22	6309
